# Supplementary material for: First Synthesis of DBU-Conjugated Cationic Carbohydrate Derivatives and Investigation of Their Antibacterial and Antifungal Activity
Source: Int J Mol Sci. 2023 Feb 10;24(4):3550. doi: 10.3390/ijms24043550 (PMC9968064; doi:10.3390/ijms24043550)
Supplement: Supplementary file 1 [file ijms-24-03550-s001.zip]

Archive with 1 entries (1 files):
- ijms-2161839-supplementary.pdf
